# Supplementary material for: Diagnostic Accuracy of MRI for Orbital and Intracranial Invasion of Sinonasal Malignancies: A Systematic Review and Meta-Analysis
Source: J Clin Med. 2024 Dec 12;13(24):7556. doi: 10.3390/jcm13247556 (PMC11728326; doi:10.3390/jcm13247556)
Supplement: Supplementary file 1 [file jcm-13-07556-s001.zip]

Archive with 2 entries (2 files):
- Checklist S1 PRISMA 2020_.pdf
- jcm-3315757-supplementary.pdf
